# Supplementary material for: Topology comparison of Twitter diffusion networks effectively reveals misleading information
Source: Sci Rep. 2020 Jan 28;10:1372. doi: 10.1038/s41598-020-58166-5 (PMC6987152; doi:10.1038/s41598-020-58166-5)
Supplement: Supplementary file 2 — Supplementary Information 2. [file 41598_2020_58166_MOESM2_ESM.csv]

	Centrality Measure	Subset	Metric	K-NN (N=20)	K-NN (N=50)	K-NN (N=5)	SVC	K-NN (N=10)
auc	clustering	[100, 1000]	auc	0.49 (sd 0.04)	0.50 (sd 0.04)	0.50 (sd 0.04)	0.50 (sd 0.04)	0.49 (sd 0.04)
fscore	clustering	[100, 1000]	fscore	0.44 (sd 0.04)	0.43 (sd 0.04)	0.42 (sd 0.04)	0.45 (sd 0.04)	0.44 (sd 0.04)
precision	clustering	[100, 1000]	precision	0.50 (sd 0.04)	0.50 (sd 0.04)	0.50 (sd 0.04)	0.50 (sd 0.04)	0.49 (sd 0.04)
recall	clustering	[100, 1000]	recall	0.50 (sd 0.04)	0.50 (sd 0.04)	0.50 (sd 0.04)	0.50 (sd 0.04)	0.49 (sd 0.04)
auc	clustering	[0, 1000000]	auc	0.51 (sd 0.04)	0.50 (sd 0.04)	0.50 (sd 0.04)	0.50 (sd 0.04)	0.49 (sd 0.04)
fscore	clustering	[0, 1000000]	fscore	0.42 (sd 0.04)	0.40 (sd 0.04)	0.45 (sd 0.04)	0.46 (sd 0.04)	0.45 (sd 0.04)
precision	clustering	[0, 1000000]	precision	0.51 (sd 0.04)	0.51 (sd 0.04)	0.50 (sd 0.04)	0.50 (sd 0.04)	0.50 (sd 0.04)
recall	clustering	[0, 1000000]	recall	0.50 (sd 0.04)	0.50 (sd 0.04)	0.50 (sd 0.04)	0.50 (sd 0.04)	0.50 (sd 0.04)
auc	clustering	[1000, 100000]	auc	0.46 (sd 0.04)	0.46 (sd 0.04)	0.47 (sd 0.04)	0.49 (sd 0.04)	0.45 (sd 0.04)
fscore	clustering	[1000, 100000]	fscore	0.42 (sd 0.04)	0.40 (sd 0.04)	0.43 (sd 0.04)	0.36 (sd 0.04)	0.41 (sd 0.04)
precision	clustering	[1000, 100000]	precision	0.45 (sd 0.04)	0.41 (sd 0.04)	0.46 (sd 0.04)	0.33 (sd 0.04)	0.45 (sd 0.04)
recall	clustering	[1000, 100000]	recall	0.48 (sd 0.04)	0.49 (sd 0.04)	0.47 (sd 0.04)	0.50 (sd 0.04)	0.46 (sd 0.04)
auc	clustering	[0, 100]	auc	0.49 (sd 0.04)	0.49 (sd 0.04)	0.49 (sd 0.04)	0.50 (sd 0.04)	0.49 (sd 0.04)
fscore	clustering	[0, 100]	fscore	0.43 (sd 0.04)	0.38 (sd 0.04)	0.45 (sd 0.04)	0.42 (sd 0.04)	0.45 (sd 0.04)
precision	clustering	[0, 100]	precision	0.48 (sd 0.04)	0.39 (sd 0.04)	0.49 (sd 0.04)	0.37 (sd 0.04)	0.52 (sd 0.04)
recall	clustering	[0, 100]	recall	0.49 (sd 0.04)	0.50 (sd 0.04)	0.49 (sd 0.04)	0.50 (sd 0.04)	0.50 (sd 0.04)
auc	closeness_centrality	[100, 1000]	auc	0.51 (sd 0.04)	0.50 (sd 0.04)	0.50 (sd 0.04)	0.50 (sd 0.04)	0.50 (sd 0.04)
fscore	closeness_centrality	[100, 1000]	fscore	0.51 (sd 0.04)	0.48 (sd 0.04)	0.49 (sd 0.04)	0.49 (sd 0.04)	0.50 (sd 0.04)
precision	closeness_centrality	[100, 1000]	precision	0.51 (sd 0.04)	0.49 (sd 0.04)	0.50 (sd 0.04)	0.49 (sd 0.04)	0.50 (sd 0.04)
recall	closeness_centrality	[100, 1000]	recall	0.51 (sd 0.04)	0.49 (sd 0.04)	0.50 (sd 0.04)	0.49 (sd 0.04)	0.50 (sd 0.04)
auc	closeness_centrality	[0, 1000000]	auc	0.50 (sd 0.04)	0.50 (sd 0.04)	0.50 (sd 0.04)	0.50 (sd 0.04)	0.50 (sd 0.04)
fscore	closeness_centrality	[0, 1000000]	fscore	0.48 (sd 0.04)	0.47 (sd 0.04)	0.50 (sd 0.04)	0.50 (sd 0.04)	0.49 (sd 0.04)
precision	closeness_centrality	[0, 1000000]	precision	0.50 (sd 0.04)	0.50 (sd 0.04)	0.50 (sd 0.04)	0.50 (sd 0.04)	0.51 (sd 0.04)
recall	closeness_centrality	[0, 1000000]	recall	0.50 (sd 0.04)	0.50 (sd 0.04)	0.50 (sd 0.04)	0.50 (sd 0.04)	0.50 (sd 0.04)
auc	closeness_centrality	[1000, 100000]	auc	0.47 (sd 0.04)	0.48 (sd 0.04)	0.54 (sd 0.04)	0.49 (sd 0.04)	0.50 (sd 0.04)
fscore	closeness_centrality	[1000, 100000]	fscore	0.46 (sd 0.04)	0.48 (sd 0.04)	0.52 (sd 0.04)	0.52 (sd 0.04)	0.51 (sd 0.04)
precision	closeness_centrality	[1000, 100000]	precision	0.47 (sd 0.04)	0.53 (sd 0.04)	0.52 (sd 0.04)	0.52 (sd 0.04)	0.51 (sd 0.04)
recall	closeness_centrality	[1000, 100000]	recall	0.47 (sd 0.04)	0.51 (sd 0.04)	0.52 (sd 0.04)	0.52 (sd 0.04)	0.51 (sd 0.04)
auc	closeness_centrality	[0, 100]	auc	0.52 (sd 0.04)	0.50 (sd 0.04)	0.51 (sd 0.04)	0.50 (sd 0.04)	0.51 (sd 0.04)
fscore	closeness_centrality	[0, 100]	fscore	0.44 (sd 0.04)	0.40 (sd 0.04)	0.49 (sd 0.04)	0.50 (sd 0.04)	0.47 (sd 0.04)
precision	closeness_centrality	[0, 100]	precision	0.50 (sd 0.04)	0.49 (sd 0.04)	0.50 (sd 0.04)	0.50 (sd 0.04)	0.52 (sd 0.04)
recall	closeness_centrality	[0, 100]	recall	0.50 (sd 0.04)	0.50 (sd 0.04)	0.50 (sd 0.04)	0.50 (sd 0.04)	0.51 (sd 0.04)
auc	betweenness_centrality	[100, 1000]	auc	0.51 (sd 0.04)	0.50 (sd 0.04)	0.51 (sd 0.04)	0.50 (sd 0.04)	0.50 (sd 0.04)
fscore	betweenness_centrality	[100, 1000]	fscore	0.42 (sd 0.04)	0.42 (sd 0.04)	0.43 (sd 0.04)	0.45 (sd 0.04)	0.42 (sd 0.04)
precision	betweenness_centrality	[100, 1000]	precision	0.51 (sd 0.04)	0.52 (sd 0.04)	0.52 (sd 0.04)	0.50 (sd 0.04)	0.50 (sd 0.04)
recall	betweenness_centrality	[100, 1000]	recall	0.51 (sd 0.04)	0.51 (sd 0.04)	0.51 (sd 0.04)	0.50 (sd 0.04)	0.50 (sd 0.04)
auc	betweenness_centrality	[0, 1000000]	auc	0.50 (sd 0.04)	0.50 (sd 0.04)	0.50 (sd 0.04)	0.50 (sd 0.04)	0.50 (sd 0.04)
fscore	betweenness_centrality	[0, 1000000]	fscore	0.41 (sd 0.04)	0.40 (sd 0.04)	0.42 (sd 0.04)	0.46 (sd 0.04)	0.41 (sd 0.04)
precision	betweenness_centrality	[0, 1000000]	precision	0.51 (sd 0.04)	0.50 (sd 0.04)	0.51 (sd 0.04)	0.50 (sd 0.04)	0.51 (sd 0.04)
recall	betweenness_centrality	[0, 1000000]	recall	0.50 (sd 0.04)	0.50 (sd 0.04)	0.50 (sd 0.04)	0.50 (sd 0.04)	0.50 (sd 0.04)
auc	betweenness_centrality	[1000, 100000]	auc	0.50 (sd 0.04)	0.49 (sd 0.04)	0.52 (sd 0.04)	0.57 (sd 0.04)	0.53 (sd 0.04)
fscore	betweenness_centrality	[1000, 100000]	fscore	0.43 (sd 0.04)	0.37 (sd 0.04)	0.42 (sd 0.04)	0.40 (sd 0.04)	0.45 (sd 0.04)
precision	betweenness_centrality	[1000, 100000]	precision	0.55 (sd 0.04)	0.32 (sd 0.04)	0.50 (sd 0.04)	0.36 (sd 0.04)	0.59 (sd 0.04)
recall	betweenness_centrality	[1000, 100000]	recall	0.51 (sd 0.04)	0.48 (sd 0.04)	0.50 (sd 0.04)	0.50 (sd 0.04)	0.54 (sd 0.04)
auc	betweenness_centrality	[0, 100]	auc	0.49 (sd 0.04)	0.50 (sd 0.04)	0.50 (sd 0.04)	0.50 (sd 0.04)	0.50 (sd 0.04)
fscore	betweenness_centrality	[0, 100]	fscore	0.41 (sd 0.04)	0.40 (sd 0.04)	0.42 (sd 0.04)	0.44 (sd 0.04)	0.40 (sd 0.04)
precision	betweenness_centrality	[0, 100]	precision	0.54 (sd 0.04)	0.54 (sd 0.04)	0.49 (sd 0.04)	0.42 (sd 0.04)	0.49 (sd 0.04)
recall	betweenness_centrality	[0, 100]	recall	0.50 (sd 0.04)	0.50 (sd 0.04)	0.50 (sd 0.04)	0.50 (sd 0.04)	0.50 (sd 0.04)
auc	katz_centrality	[100, 1000]	auc	0.49 (sd 0.04)	0.48 (sd 0.04)	0.49 (sd 0.04)	0.50 (sd 0.04)	0.48 (sd 0.04)
fscore	katz_centrality	[100, 1000]	fscore	0.49 (sd 0.04)	0.47 (sd 0.04)	0.49 (sd 0.04)	0.49 (sd 0.04)	0.48 (sd 0.04)
precision	katz_centrality	[100, 1000]	precision	0.49 (sd 0.04)	0.48 (sd 0.04)	0.49 (sd 0.04)	0.49 (sd 0.04)	0.49 (sd 0.04)
recall	katz_centrality	[100, 1000]	recall	0.49 (sd 0.04)	0.49 (sd 0.04)	0.49 (sd 0.04)	0.49 (sd 0.04)	0.49 (sd 0.04)
auc	katz_centrality	[0, 1000000]	auc	0.49 (sd 0.04)	0.49 (sd 0.04)	0.50 (sd 0.04)	0.50 (sd 0.04)	0.50 (sd 0.04)
fscore	katz_centrality	[0, 1000000]	fscore	0.48 (sd 0.04)	0.47 (sd 0.04)	0.50 (sd 0.04)	0.51 (sd 0.04)	0.48 (sd 0.04)
precision	katz_centrality	[0, 1000000]	precision	0.51 (sd 0.04)	0.51 (sd 0.04)	0.50 (sd 0.04)	0.51 (sd 0.04)	0.50 (sd 0.04)
recall	katz_centrality	[0, 1000000]	recall	0.51 (sd 0.04)	0.50 (sd 0.04)	0.50 (sd 0.04)	0.51 (sd 0.04)	0.50 (sd 0.04)
auc	katz_centrality	[1000, 100000]	auc	0.49 (sd 0.04)	0.51 (sd 0.04)	0.48 (sd 0.04)	0.48 (sd 0.04)	0.44 (sd 0.04)
fscore	katz_centrality	[1000, 100000]	fscore	0.49 (sd 0.04)	0.49 (sd 0.04)	0.49 (sd 0.04)	0.48 (sd 0.04)	0.45 (sd 0.04)
precision	katz_centrality	[1000, 100000]	precision	0.50 (sd 0.04)	0.50 (sd 0.04)	0.49 (sd 0.04)	0.48 (sd 0.04)	0.45 (sd 0.04)
recall	katz_centrality	[1000, 100000]	recall	0.49 (sd 0.04)	0.50 (sd 0.04)	0.49 (sd 0.04)	0.48 (sd 0.04)	0.45 (sd 0.04)
auc	katz_centrality	[0, 100]	auc	0.49 (sd 0.04)	0.48 (sd 0.04)	0.50 (sd 0.04)	0.50 (sd 0.04)	0.49 (sd 0.04)
fscore	katz_centrality	[0, 100]	fscore	0.44 (sd 0.04)	0.41 (sd 0.04)	0.48 (sd 0.04)	0.51 (sd 0.04)	0.46 (sd 0.04)
precision	katz_centrality	[0, 100]	precision	0.49 (sd 0.04)	0.52 (sd 0.04)	0.49 (sd 0.04)	0.51 (sd 0.04)	0.51 (sd 0.04)
recall	katz_centrality	[0, 100]	recall	0.50 (sd 0.04)	0.50 (sd 0.04)	0.49 (sd 0.04)	0.51 (sd 0.04)	0.50 (sd 0.04)
auc	in_degree_centrality	[100, 1000]	auc	0.50 (sd 0.04)	0.52 (sd 0.04)	0.47 (sd 0.04)	0.51 (sd 0.04)	0.48 (sd 0.04)
fscore	in_degree_centrality	[100, 1000]	fscore	0.50 (sd 0.04)	0.50 (sd 0.04)	0.47 (sd 0.04)	0.49 (sd 0.04)	0.48 (sd 0.04)
precision	in_degree_centrality	[100, 1000]	precision	0.51 (sd 0.04)	0.51 (sd 0.04)	0.47 (sd 0.04)	0.49 (sd 0.04)	0.48 (sd 0.04)
recall	in_degree_centrality	[100, 1000]	recall	0.51 (sd 0.04)	0.51 (sd 0.04)	0.47 (sd 0.04)	0.49 (sd 0.04)	0.48 (sd 0.04)
auc	in_degree_centrality	[0, 1000000]	auc	0.49 (sd 0.04)	0.49 (sd 0.04)	0.49 (sd 0.04)	0.51 (sd 0.04)	0.49 (sd 0.04)
fscore	in_degree_centrality	[0, 1000000]	fscore	0.47 (sd 0.04)	0.45 (sd 0.04)	0.49 (sd 0.04)	0.50 (sd 0.04)	0.47 (sd 0.04)
precision	in_degree_centrality	[0, 1000000]	precision	0.49 (sd 0.04)	0.49 (sd 0.04)	0.49 (sd 0.04)	0.50 (sd 0.04)	0.49 (sd 0.04)
recall	in_degree_centrality	[0, 1000000]	recall	0.49 (sd 0.04)	0.49 (sd 0.04)	0.49 (sd 0.04)	0.50 (sd 0.04)	0.50 (sd 0.04)
auc	in_degree_centrality	[1000, 100000]	auc	0.47 (sd 0.04)	0.47 (sd 0.04)	0.50 (sd 0.04)	0.50 (sd 0.04)	0.49 (sd 0.04)
fscore	in_degree_centrality	[1000, 100000]	fscore	0.48 (sd 0.04)	0.48 (sd 0.04)	0.49 (sd 0.04)	0.53 (sd 0.04)	0.49 (sd 0.04)
precision	in_degree_centrality	[1000, 100000]	precision	0.49 (sd 0.04)	0.51 (sd 0.04)	0.49 (sd 0.04)	0.53 (sd 0.04)	0.49 (sd 0.04)
recall	in_degree_centrality	[1000, 100000]	recall	0.49 (sd 0.04)	0.50 (sd 0.04)	0.49 (sd 0.04)	0.53 (sd 0.04)	0.49 (sd 0.04)
auc	in_degree_centrality	[0, 100]	auc	0.49 (sd 0.04)	0.49 (sd 0.04)	0.51 (sd 0.04)	0.50 (sd 0.04)	0.50 (sd 0.04)
fscore	in_degree_centrality	[0, 100]	fscore	0.43 (sd 0.04)	0.41 (sd 0.04)	0.50 (sd 0.04)	0.51 (sd 0.04)	0.45 (sd 0.04)
precision	in_degree_centrality	[0, 100]	precision	0.50 (sd 0.04)	0.53 (sd 0.04)	0.50 (sd 0.04)	0.51 (sd 0.04)	0.49 (sd 0.04)
recall	in_degree_centrality	[0, 100]	recall	0.50 (sd 0.04)	0.50 (sd 0.04)	0.50 (sd 0.04)	0.51 (sd 0.04)	0.50 (sd 0.04)
auc	eigenvector_centrality	[100, 1000]	auc	0.49 (sd 0.04)	0.48 (sd 0.04)	0.49 (sd 0.04)	0.50 (sd 0.04)	0.48 (sd 0.04)
fscore	eigenvector_centrality	[100, 1000]	fscore	0.49 (sd 0.04)	0.47 (sd 0.04)	0.49 (sd 0.04)	0.49 (sd 0.04)	0.48 (sd 0.04)
precision	eigenvector_centrality	[100, 1000]	precision	0.49 (sd 0.04)	0.48 (sd 0.04)	0.49 (sd 0.04)	0.49 (sd 0.04)	0.49 (sd 0.04)
recall	eigenvector_centrality	[100, 1000]	recall	0.49 (sd 0.04)	0.49 (sd 0.04)	0.49 (sd 0.04)	0.49 (sd 0.04)	0.49 (sd 0.04)
auc	eigenvector_centrality	[0, 1000000]	auc	0.49 (sd 0.04)	0.49 (sd 0.04)	0.50 (sd 0.04)	0.50 (sd 0.04)	0.50 (sd 0.04)
fscore	eigenvector_centrality	[0, 1000000]	fscore	0.48 (sd 0.04)	0.47 (sd 0.04)	0.50 (sd 0.04)	0.51 (sd 0.04)	0.48 (sd 0.04)
precision	eigenvector_centrality	[0, 1000000]	precision	0.51 (sd 0.04)	0.51 (sd 0.04)	0.50 (sd 0.04)	0.51 (sd 0.04)	0.50 (sd 0.04)
recall	eigenvector_centrality	[0, 1000000]	recall	0.51 (sd 0.04)	0.50 (sd 0.04)	0.50 (sd 0.04)	0.51 (sd 0.04)	0.50 (sd 0.04)
auc	eigenvector_centrality	[1000, 100000]	auc	0.49 (sd 0.04)	0.51 (sd 0.04)	0.48 (sd 0.04)	0.48 (sd 0.04)	0.44 (sd 0.04)
fscore	eigenvector_centrality	[1000, 100000]	fscore	0.49 (sd 0.04)	0.49 (sd 0.04)	0.49 (sd 0.04)	0.48 (sd 0.04)	0.45 (sd 0.04)
precision	eigenvector_centrality	[1000, 100000]	precision	0.50 (sd 0.04)	0.50 (sd 0.04)	0.49 (sd 0.04)	0.48 (sd 0.04)	0.45 (sd 0.04)
recall	eigenvector_centrality	[1000, 100000]	recall	0.49 (sd 0.04)	0.50 (sd 0.04)	0.49 (sd 0.04)	0.48 (sd 0.04)	0.45 (sd 0.04)
auc	eigenvector_centrality	[0, 100]	auc	0.49 (sd 0.04)	0.48 (sd 0.04)	0.50 (sd 0.04)	0.50 (sd 0.04)	0.49 (sd 0.04)
fscore	eigenvector_centrality	[0, 100]	fscore	0.44 (sd 0.04)	0.41 (sd 0.04)	0.48 (sd 0.04)	0.51 (sd 0.04)	0.46 (sd 0.04)
precision	eigenvector_centrality	[0, 100]	precision	0.49 (sd 0.04)	0.52 (sd 0.04)	0.49 (sd 0.04)	0.51 (sd 0.04)	0.51 (sd 0.04)
recall	eigenvector_centrality	[0, 100]	recall	0.50 (sd 0.04)	0.50 (sd 0.04)	0.49 (sd 0.04)	0.51 (sd 0.04)	0.50 (sd 0.04)
auc	out_degree_centrality	[100, 1000]	auc	0.50 (sd 0.04)	0.50 (sd 0.04)	0.51 (sd 0.04)	0.50 (sd 0.04)	0.51 (sd 0.04)
fscore	out_degree_centrality	[100, 1000]	fscore	0.49 (sd 0.04)	0.49 (sd 0.04)	0.50 (sd 0.04)	0.50 (sd 0.04)	0.51 (sd 0.04)
precision	out_degree_centrality	[100, 1000]	precision	0.49 (sd 0.04)	0.50 (sd 0.04)	0.50 (sd 0.04)	0.50 (sd 0.04)	0.51 (sd 0.04)
recall	out_degree_centrality	[100, 1000]	recall	0.49 (sd 0.04)	0.50 (sd 0.04)	0.50 (sd 0.04)	0.50 (sd 0.04)	0.51 (sd 0.04)
auc	out_degree_centrality	[0, 1000000]	auc	0.51 (sd 0.04)	0.51 (sd 0.04)	0.50 (sd 0.04)	0.51 (sd 0.04)	0.50 (sd 0.04)
fscore	out_degree_centrality	[0, 1000000]	fscore	0.49 (sd 0.04)	0.48 (sd 0.04)	0.50 (sd 0.04)	0.51 (sd 0.04)	0.48 (sd 0.04)
precision	out_degree_centrality	[0, 1000000]	precision	0.51 (sd 0.04)	0.51 (sd 0.04)	0.50 (sd 0.04)	0.51 (sd 0.04)	0.50 (sd 0.04)
recall	out_degree_centrality	[0, 1000000]	recall	0.51 (sd 0.04)	0.51 (sd 0.04)	0.50 (sd 0.04)	0.51 (sd 0.04)	0.50 (sd 0.04)
auc	out_degree_centrality	[1000, 100000]	auc	0.46 (sd 0.04)	0.49 (sd 0.04)	0.52 (sd 0.04)	0.51 (sd 0.04)	0.46 (sd 0.04)
fscore	out_degree_centrality	[1000, 100000]	fscore	0.44 (sd 0.04)	0.49 (sd 0.04)	0.49 (sd 0.04)	0.54 (sd 0.04)	0.46 (sd 0.04)
precision	out_degree_centrality	[1000, 100000]	precision	0.44 (sd 0.04)	0.53 (sd 0.04)	0.50 (sd 0.04)	0.54 (sd 0.04)	0.46 (sd 0.04)
recall	out_degree_centrality	[1000, 100000]	recall	0.45 (sd 0.04)	0.52 (sd 0.04)	0.50 (sd 0.04)	0.54 (sd 0.04)	0.46 (sd 0.04)
auc	out_degree_centrality	[0, 100]	auc	0.51 (sd 0.04)	0.51 (sd 0.04)	0.51 (sd 0.04)	0.50 (sd 0.04)	0.52 (sd 0.04)
fscore	out_degree_centrality	[0, 100]	fscore	0.45 (sd 0.04)	0.41 (sd 0.04)	0.51 (sd 0.04)	0.51 (sd 0.04)	0.47 (sd 0.04)
precision	out_degree_centrality	[0, 100]	precision	0.52 (sd 0.04)	0.51 (sd 0.04)	0.51 (sd 0.04)	0.51 (sd 0.04)	0.51 (sd 0.04)
recall	out_degree_centrality	[0, 100]	recall	0.51 (sd 0.04)	0.50 (sd 0.04)	0.51 (sd 0.04)	0.51 (sd 0.04)	0.50 (sd 0.04)
auc	degree_centrality	[100, 1000]	auc	0.50 (sd 0.04)	0.50 (sd 0.04)	0.50 (sd 0.04)	0.51 (sd 0.04)	0.50 (sd 0.04)
fscore	degree_centrality	[100, 1000]	fscore	0.49 (sd 0.04)	0.50 (sd 0.04)	0.50 (sd 0.04)	0.48 (sd 0.04)	0.50 (sd 0.04)
precision	degree_centrality	[100, 1000]	precision	0.50 (sd 0.04)	0.50 (sd 0.04)	0.50 (sd 0.04)	0.48 (sd 0.04)	0.50 (sd 0.04)
recall	degree_centrality	[100, 1000]	recall	0.50 (sd 0.04)	0.50 (sd 0.04)	0.50 (sd 0.04)	0.48 (sd 0.04)	0.50 (sd 0.04)
auc	degree_centrality	[0, 1000000]	auc	0.50 (sd 0.04)	0.50 (sd 0.04)	0.51 (sd 0.04)	0.52 (sd 0.04)	0.50 (sd 0.04)
fscore	degree_centrality	[0, 1000000]	fscore	0.48 (sd 0.04)	0.46 (sd 0.04)	0.50 (sd 0.04)	0.51 (sd 0.04)	0.48 (sd 0.04)
precision	degree_centrality	[0, 1000000]	precision	0.50 (sd 0.04)	0.50 (sd 0.04)	0.50 (sd 0.04)	0.51 (sd 0.04)	0.50 (sd 0.04)
recall	degree_centrality	[0, 1000000]	recall	0.50 (sd 0.04)	0.50 (sd 0.04)	0.50 (sd 0.04)	0.51 (sd 0.04)	0.50 (sd 0.04)
auc	degree_centrality	[1000, 100000]	auc	0.42 (sd 0.04)	0.50 (sd 0.04)	0.51 (sd 0.04)	0.55 (sd 0.04)	0.48 (sd 0.04)
fscore	degree_centrality	[1000, 100000]	fscore	0.40 (sd 0.04)	0.49 (sd 0.04)	0.51 (sd 0.04)	0.53 (sd 0.04)	0.50 (sd 0.04)
precision	degree_centrality	[1000, 100000]	precision	0.40 (sd 0.04)	0.53 (sd 0.04)	0.51 (sd 0.04)	0.53 (sd 0.04)	0.50 (sd 0.04)
recall	degree_centrality	[1000, 100000]	recall	0.41 (sd 0.04)	0.52 (sd 0.04)	0.51 (sd 0.04)	0.53 (sd 0.04)	0.50 (sd 0.04)
auc	degree_centrality	[0, 100]	auc	0.50 (sd 0.04)	0.50 (sd 0.04)	0.51 (sd 0.04)	0.50 (sd 0.04)	0.50 (sd 0.04)
fscore	degree_centrality	[0, 100]	fscore	0.43 (sd 0.04)	0.40 (sd 0.04)	0.50 (sd 0.04)	0.51 (sd 0.04)	0.47 (sd 0.04)
precision	degree_centrality	[0, 100]	precision	0.47 (sd 0.04)	0.46 (sd 0.04)	0.50 (sd 0.04)	0.51 (sd 0.04)	0.51 (sd 0.04)
recall	degree_centrality	[0, 100]	recall	0.49 (sd 0.04)	0.50 (sd 0.04)	0.50 (sd 0.04)	0.51 (sd 0.04)	0.50 (sd 0.04)
auc	newman_betweenness_centrality	[100, 1000]	auc	0.51 (sd 0.04)	0.50 (sd 0.04)	0.51 (sd 0.04)	0.50 (sd 0.04)	0.50 (sd 0.04)
fscore	newman_betweenness_centrality	[100, 1000]	fscore	0.42 (sd 0.04)	0.42 (sd 0.04)	0.43 (sd 0.04)	0.45 (sd 0.04)	0.42 (sd 0.04)
precision	newman_betweenness_centrality	[100, 1000]	precision	0.51 (sd 0.04)	0.52 (sd 0.04)	0.52 (sd 0.04)	0.50 (sd 0.04)	0.50 (sd 0.04)
recall	newman_betweenness_centrality	[100, 1000]	recall	0.51 (sd 0.04)	0.51 (sd 0.04)	0.51 (sd 0.04)	0.50 (sd 0.04)	0.50 (sd 0.04)
auc	newman_betweenness_centrality	[0, 1000000]	auc	0.50 (sd 0.04)	0.50 (sd 0.04)	0.50 (sd 0.04)	0.50 (sd 0.04)	0.50 (sd 0.04)
fscore	newman_betweenness_centrality	[0, 1000000]	fscore	0.41 (sd 0.04)	0.40 (sd 0.04)	0.42 (sd 0.04)	0.46 (sd 0.04)	0.41 (sd 0.04)
precision	newman_betweenness_centrality	[0, 1000000]	precision	0.51 (sd 0.04)	0.50 (sd 0.04)	0.51 (sd 0.04)	0.50 (sd 0.04)	0.51 (sd 0.04)
recall	newman_betweenness_centrality	[0, 1000000]	recall	0.50 (sd 0.04)	0.50 (sd 0.04)	0.50 (sd 0.04)	0.50 (sd 0.04)	0.50 (sd 0.04)
auc	newman_betweenness_centrality	[1000, 100000]	auc	0.50 (sd 0.04)	0.49 (sd 0.04)	0.52 (sd 0.04)	0.57 (sd 0.04)	0.53 (sd 0.04)
fscore	newman_betweenness_centrality	[1000, 100000]	fscore	0.43 (sd 0.04)	0.37 (sd 0.04)	0.42 (sd 0.04)	0.40 (sd 0.04)	0.45 (sd 0.04)
precision	newman_betweenness_centrality	[1000, 100000]	precision	0.55 (sd 0.04)	0.32 (sd 0.04)	0.50 (sd 0.04)	0.36 (sd 0.04)	0.59 (sd 0.04)
recall	newman_betweenness_centrality	[1000, 100000]	recall	0.51 (sd 0.04)	0.48 (sd 0.04)	0.50 (sd 0.04)	0.50 (sd 0.04)	0.54 (sd 0.04)
auc	newman_betweenness_centrality	[0, 100]	auc	0.49 (sd 0.04)	0.50 (sd 0.04)	0.50 (sd 0.04)	0.50 (sd 0.04)	0.50 (sd 0.04)
fscore	newman_betweenness_centrality	[0, 100]	fscore	0.41 (sd 0.04)	0.40 (sd 0.04)	0.42 (sd 0.04)	0.44 (sd 0.04)	0.40 (sd 0.04)
precision	newman_betweenness_centrality	[0, 100]	precision	0.54 (sd 0.04)	0.54 (sd 0.04)	0.49 (sd 0.04)	0.42 (sd 0.04)	0.49 (sd 0.04)
recall	newman_betweenness_centrality	[0, 100]	recall	0.50 (sd 0.04)	0.50 (sd 0.04)	0.50 (sd 0.04)	0.50 (sd 0.04)	0.50 (sd 0.04)
