# Supplementary material for: Topology comparison of Twitter diffusion networks effectively reveals misleading information
Source: Sci Rep. 2020 Jan 28;10:1372. doi: 10.1038/s41598-020-58166-5 (PMC6987152; doi:10.1038/s41598-020-58166-5)
Supplement: Supplementary file 3 — Supplementary Information 3. [file 41598_2020_58166_MOESM3_ESM.csv]

	Centrality Measure	Subset	Metric	Centrality Measure	K-NN (N=10)	K-NN (N=100)	K-NN (N=20)	K-NN (N=5)
auc	portrait_divergence	[100, 1000]	auc	portrait_divergence	0.83 (sd 0.02)	0.80 (sd 0.02)	0.83 (sd 0.02)	0.81 (sd 0.02)
fscore	portrait_divergence	[100, 1000]	fscore	portrait_divergence	0.74 (sd 0.02)	0.71 (sd 0.02)	0.74 (sd 0.01)	0.74 (sd 0.02)
precision	portrait_divergence	[100, 1000]	precision	portrait_divergence	0.74 (sd 0.02)	0.71 (sd 0.02)	0.74 (sd 0.01)	0.74 (sd 0.02)
recall	portrait_divergence	[100, 1000]	recall	portrait_divergence	0.74 (sd 0.02)	0.71 (sd 0.02)	0.74 (sd 0.01)	0.74 (sd 0.02)
auc	portrait_divergence	[0, 1000000]	auc	portrait_divergence	0.80 (sd 0.01)	0.79 (sd 0.01)	0.81 (sd 0.01)	0.78 (sd 0.01)
fscore	portrait_divergence	[0, 1000000]	fscore	portrait_divergence	0.72 (sd 0.01)	0.71 (sd 0.01)	0.73 (sd 0.01)	0.71 (sd 0.01)
precision	portrait_divergence	[0, 1000000]	precision	portrait_divergence	0.73 (sd 0.01)	0.71 (sd 0.02)	0.74 (sd 0.01)	0.71 (sd 0.01)
recall	portrait_divergence	[0, 1000000]	recall	portrait_divergence	0.71 (sd 0.01)	0.71 (sd 0.01)	0.72 (sd 0.01)	0.71 (sd 0.01)
auc	portrait_divergence	[1000, 100000]	auc	portrait_divergence	0.72 (sd 0.06)	0.68 (sd 0.05)	0.69 (sd 0.04)	0.73 (sd 0.08)
fscore	portrait_divergence	[1000, 100000]	fscore	portrait_divergence	0.64 (sd 0.08)	0.63 (sd 0.06)	0.60 (sd 0.05)	0.66 (sd 0.08)
precision	portrait_divergence	[1000, 100000]	precision	portrait_divergence	0.65 (sd 0.08)	0.64 (sd 0.06)	0.60 (sd 0.05)	0.68 (sd 0.08)
recall	portrait_divergence	[1000, 100000]	recall	portrait_divergence	0.64 (sd 0.08)	0.64 (sd 0.06)	0.60 (sd 0.05)	0.67 (sd 0.07)
auc	portrait_divergence	[0, 100]	auc	portrait_divergence	0.76 (sd 0.02)	0.76 (sd 0.02)	0.77 (sd 0.02)	0.73 (sd 0.02)
fscore	portrait_divergence	[0, 100]	fscore	portrait_divergence	0.66 (sd 0.03)	0.64 (sd 0.02)	0.66 (sd 0.02)	0.66 (sd 0.02)
precision	portrait_divergence	[0, 100]	precision	portrait_divergence	0.70 (sd 0.02)	0.68 (sd 0.02)	0.69 (sd 0.01)	0.67 (sd 0.01)
recall	portrait_divergence	[0, 100]	recall	portrait_divergence	0.66 (sd 0.02)	0.64 (sd 0.02)	0.66 (sd 0.02)	0.66 (sd 0.02)
auc	DGCD-13	[0, 100]	auc	DGCD-13	0.74 (sd 0.02)	0.73 (sd 0.02)	0.75 (sd 0.01)	0.73 (sd 0.02)
fscore	DGCD-13	[0, 100]	fscore	DGCD-13	0.67 (sd 0.02)	0.64 (sd 0.01)	0.66 (sd 0.02)	0.67 (sd 0.02)
precision	DGCD-13	[0, 100]	precision	DGCD-13	0.71 (sd 0.02)	0.69 (sd 0.02)	0.71 (sd 0.02)	0.68 (sd 0.02)
recall	DGCD-13	[0, 100]	recall	DGCD-13	0.66 (sd 0.02)	0.64 (sd 0.01)	0.66 (sd 0.02)	0.67 (sd 0.02)
auc	DGCD-13	[100, 1000]	auc	DGCD-13	0.84 (sd 0.02)	0.82 (sd 0.02)	0.84 (sd 0.01)	0.84 (sd 0.02)
fscore	DGCD-13	[100, 1000]	fscore	DGCD-13	0.77 (sd 0.02)	0.73 (sd 0.01)	0.76 (sd 0.01)	0.77 (sd 0.02)
precision	DGCD-13	[100, 1000]	precision	DGCD-13	0.78 (sd 0.01)	0.73 (sd 0.01)	0.76 (sd 0.01)	0.77 (sd 0.02)
recall	DGCD-13	[100, 1000]	recall	DGCD-13	0.77 (sd 0.02)	0.73 (sd 0.01)	0.76 (sd 0.01)	0.77 (sd 0.02)
